# Supplementary material for: Angiotensin II receptor I auto-antibodies following SARS-CoV-2 infection
Source: PLoS One. 2021 Nov 17;16(11):e0259902. doi: 10.1371/journal.pone.0259902 (PMC8598062; doi:10.1371/journal.pone.0259902)
Supplement: S1 File — (XLSX) [file pone.0259902.s002.xlsx]

## Sheet: Sheet1
COVID severity (0=mild; 1=severe)	Case Control Pair	COVID (0=control; 1=case)	Cohort	Subject	Age [bracket]	Sex (0=female; 1=male)	History of hypertension	Diabetes	Heart Disease	Comorbidity Score	Day from Symptom Onset	Thrombotic Event	AT1R Ab Level (U/mL)	AT1R Ab pos/neg (0: <10 U/mL, 1: >=10 U/mL)
0	1	0	SC Prospect	1	30-40	1	0	0	0	0			79.8	1
0	1	1	SC Recovered	2	30-40	1	0	0	0	0	24		5	0
0	2	0	SC Prospect	3	40-50	1	0	0	0	0			38.7	1
0	2	1	SC Recovered	4	40-50	1	0	0	0	0	35		11.6	1
0	3	0	SC Prospect	5	40-50	1	0	0	0	0			31.1	1
0	3	1	SC Recovered	6	40-50	1	0	0	0	0	31		17.2	1
0	4	0	SC Prospect	7	50-60	1	0	0	0	0			3	0
0	4	1	SC Recovered	8	40-50	1	0	0	0	0	27		5.2	0
0	5	0	SC Prospect	9	60-70	1	0	0	0	0			3	0
0	5	1	SC Recovered	10	60-70	1	0	0	0	0	41		80.4	1
0	6	0	SC Prospect	11	70-80	1	0	0	0	0			4.9	0
0	6	1	SC Recovered	12	70-80	1	1	0	0	1	24		12.5	1
0	7	0	SC Prospect	13	20-30	0	0	0	0	0			5.3	0
0	7	1	SC Recovered	14	20-30	0	0	0	0	0	22		14.3	1
0	8	0	SC Prospect	15	20-30	0	0	0	0	0			6.5	0
0	8	1	SC Recovered	16	20-30	0	0	0	0	0	22		14.5	1
0	9	0	SC Prospect	17	20-30	0	0	0	0	0			40.7	1
0	9	1	SC Recovered	18	20-30	0	0	0	0	0	43		4.9	0
0	10	0	SC Prospect	19	20-30	0	0	0	0	0			12.6	1
0	10	1	SC Recovered	20	20-30	0	0	0	0	0	44		4.2	0
0	11	0	SC Prospect	21	30-40	0	0	0	0	0			9.5	0
0	11	1	SC Prospect	22	20-30	0	0	0	0	0	14		4.8	0
0	12	0	SC Prospect	23	30-40	0	0	0	0	0			4.3	0
0	12	1	SC Recovered	24	30-40	0	0	0	0	0	50		34.1	1
0	13	0	SC Prospect	25	30-40	0	0	0	0	0			6.4	0
0	13	1	SC Recovered	26	30-40	0	0	0	0	0	21		7	0
0	14	0	SC Prospect	27	30-40	0	0	0	0	0			5.9	0
0	14	1	SC Recovered	28	30-40	0	0	0	0	0	34		14.4	1
0	15	0	SC Prospect	29	30-40	0	0	0	0	0			7.6	0
0	15	1	SC Recovered	30	30-40	0	0	0	0	0	19		4.7	0
0	16	0	SC Prospect	31	30-40	0	0	0	0	0			11.9	1
0	16	1	SC Recovered	32	30-40	0	0	0	0	0	21		4.9	0
0	17	0	SC Prospect	33	30-40	0	0	0	0	0			6.2	0
0	17	1	SC Recovered	34	30-40	0	0	0	0	0	16		20	1
0	18	0	SC Prospect	35	30-40	0	0	0	0	0			39.7	1
0	18	1	SC Recovered	36	30-40	0	0	0	0	0	14		26.3	1
0	19	0	SC Prospect	37	40-50	0	0	0	0	0			5.7	0
0	19	1	SC Recovered	38	40-50	0	0	0	0	0	49		11	1
0	20	0	SC Prospect	39	40-50	0	0	0	0	0			4.7	0
0	20	1	SC Recovered	40	40-50	0	0	0	0	0	59		5.5	0
0	21	0	SC Prospect	41	40-50	0	0	0	0	0			5.3	0
0	21	1	SC Recovered	42	40-50	0	1	0	0	1	27		10.7	1
0	22	0	SC Prospect	43	40-50	0	0	0	0	0			49.3	1
0	22	1	SC Recovered	44	40-50	0	0	0	0	0	56		10	1
0	23	0	SC Prospect	45	40-50	0	0	0	0	0			3.9	0
0	23	1	SC Recovered	46	40-50	0	0	0	0	0	52		13.4	1
0	24	0	SC Prospect	47	40-50	0	0	0	0	0			4.5	0
0	24	1	SC Recovered	48	40-50	0	0	0	0	0	32		30.7	1
0	25	0	SC Prospect	49	50-60	0	0	0	0	0			11.4	1
0	25	1	SC Recovered	50	50-60	0	0	0	0	0	56		14.1	1
0	26	0	SC Prospect	51	50-60	0	0	0	0	0			4.9	0
0	26	1	SC Recovered	52	50-60	0	1	0	1	2	32		5.9	0
0	27	0	SC Prospect	53	50-60	0	0	0	0	0			3.4	0
0	27	1	SC Recovered	54	50-60	0	0	0	0	0	14		3.7	0
0	28	0	SC Prospect	55	30-40	0	0	0	0	0			4.6	0
0	28	1	SC Recovered	56	30-40	0	0	0	0	0	21		6.2	0
0	29	0	SC Prospect	57	60-70	1	0	0	0	0			3.1	0
0	29	1	SC Recovered	58	60-70	1	0	0	0	0	57		3.3	0
1	30	0	SC Prospect	59	30-40	1	0	0	0	0			28.4	1
1	30	1	INCOV	60	30-40	1	0	0	0	0	12	1	18.2	1
1	31	0	SC Prospect	61	40-50	1	0	0	0	0			13.4	1
1	31	1	INCOV	62	40-50	1	0	0	0	0	13	1	10.5	1
1	32	0	SC Prospect	63	40-50	1	0	0	0	0			6	0
1	32	1	INCOV	64	40-50	1	1	0	0	1	13	1	6.6	0
1	33	0	SC Prospect	65	50-60	1	0	0	0	0			3.4	0
1	33	1	INCOV	66	50-60	1	1	1	0	2	20	0	22.2	1
1	34	0	SC Prospect	67	50-60	1	0	0	0	0			4.5	0
1	34	1	INCOV	68	60-70	1	1	1	0	2	27	1	6.5	0
1	35	0	SC Prospect	69	50-60	1	0	0	0	0			2.9	0
1	35	1	INCOV	70	60-70	1	0	0	0	0	16	0	4.3	0
1	36	0	SC Prospect	71	60-70	1	0	0	0	0			37.5	1
1	36	1	INCOV	72	60-70	1	1	0	0	1	24	0	5.7	0
1	37	0	SC Prospect	73	60-70	1	0	0	0	0			6.7	0
1	37	1	INCOV	74	60-70	1	1	1	1	3	13	0	18.7	1
1	38	0	SC Prospect	75	60-70	1	0	0	0	0			14.4	1
1	38	1	INCOV	76	60-70	1	0	0	0	0	14	0	6.7	0
1	39	0	SC Prospect	77	60-70	1	0	0	0	0			2.6	0
1	39	1	INCOV	78	60-70	1	1	0	1	2	20	1	32.5	1
1	40	0	SC Prospect	79	70-80	1	0	0	1	1			7.3	0
1	40	1	INCOV	80	70-80	1	0	0	0	0	10	1	14.5	1
1	41	0	SC Prospect	81	70-80	1	0	0	0	0			3.1	0
1	41	1	INCOV	82	80-90	1	1	1	0	2	10	0	5.6	0
1	42	0	SC Prospect	83	30-40	0	0	0	0	0			15.1	1
1	42	1	INCOV	84	30-40	0	0	1	0	1	13	0	26.6	1
1	43	0	SC Prospect	85	50-60	0	0	0	0	0			12.3	1
1	43	1	INCOV	86	50-60	0	0	0	0	0	20	0	5.7	0
1	44	0	SC Prospect	87	60-70	0	0	0	0	0			13.5	1
1	44	1	INCOV	88	60-70	0	0	1	1	2	20	0	33.6	1
1	45	0	SC Prospect	89	60-70	0	0	0	0	0			7.7	0
1	45	1	INCOV	90	60-70	0	0	0	0	0	13	0	4.7	0
1	46	0	SC Prospect	91	70-80	0	0	0	0	0			5.9	0
1	46	1	INCOV	92	60-70	0	0	0	0	0	10	0	9.6	0
1	47	0	SC Prospect	93	70-80	0	0	0	1	1			2.5	0
1	47	1	INCOV	94	80-90	0	0	0	0	0	37	0	5.5	0
1	48	0	SC Prospect	95	70-80	0	0	0	0	0			4.5	0
1	48	1	INCOV	96	80-90	0	1	0	0	1	7	0	3.6	0
