# Supplementary material for: Angiotensin II receptor I auto-antibodies following SARS-CoV-2 infection
Source: PLoS One. 2021 Nov 17;16(11):e0259902. doi: 10.1371/journal.pone.0259902 (PMC8598062; doi:10.1371/journal.pone.0259902)
Supplement: S2 File — (XLSX) [file pone.0259902.s003.xlsx]

## Sheet: Sheet1
at1rab (no=0; yes=1)	subject	trimer IgG titer	trimer IgG status (negative=0; postive=1)	RBD IgG titer	RBD IgG status (negative=0; positive=1)	NP IgG titer	NP IgG status (negative=0; positive=1)
0	1	22.3872	0	15.4882	0	24.7172	0
0	2	19.1426	0	17.4181	0	37.4111	0
0	3	100	1	10	0	32.6588	0
0	4	41.115	0	10.7399	0	488.652	1
0	5	13.6144	0	14.1579	0	37.325	0
0	6	25.6448	0	133.045	1	25.293	0
1	7	25.6	0	25.9	0	16.1	0
1	8	19.1	0	17.4	0	25.5	0
1	9	71.4	1	104.9	1	50.4	1
1	10	24.3	0	26.2	0	31.4	0
1	11	37.8	0	23.8	0	19.5	0
1	12	104.1	1	42.6	0	871	1
1	13	27.5	0	22.2	0	15.2	0
1	14	36.4	0	39.7	0	80.5	1
1	15	41.4	0	73.4	1	694.3	1
